# Supplementary material for: Sensitivity Analysis of Pyrenophora tritici-repentis to Quinone-Outside Inhibitor and 14α-Demethylase Inhibitor Fungicides in Latvia
Source: Pathogens. 2024 Dec 2;13(12):1060. doi: 10.3390/pathogens13121060 (PMC11728460; doi:10.3390/pathogens13121060)
Supplement: Supplementary file 1 [file pathogens-13-01060-s001.zip]

Archive with 1 entries (1 files):
- pathogens-3317545-supplementary.xlsx
