# Supplementary material for: Sensitivity Analysis of Pyrenophora tritici-repentis to Quinone-Outside Inhibitor and 14α-Demethylase Inhibitor Fungicides in Latvia
Source: Pathogens. 2024 Dec 2;13(12):1060. doi: 10.3390/pathogens13121060 (PMC11728460; doi:10.3390/pathogens13121060)
Supplement: Supplementary file 1 [file pathogens-13-01060-s001.zip › pathogens-3317545-supplementary.xlsx]

## Sheet: S1
Origin of Pyrenophora tritici-repentis strains
Country of origin	Sampling year	Isolate number	Host plant	Host organ
Latvia	2020	20PTR004	Elymnus repens	leaf
Latvia	2020	20PTR006	Elymnus repens	leaf
Latvia	2020	20PTR014	Dactylis glomerata	leaf
Latvia	2020	20PTR018	xTriticosecale	leaf
Latvia	2019	20PTR031	Triticum aestivum	stem base
Latvia	2019	20PTR032	Triticum aestivum	stem base
Latvia	2019	20PTR046	Triticum aestivum	stem base
Latvia	2019	20PTR047	Triticum aestivum	stem base
Latvia	2019	20PTR051	Triticum aestivum	stem base
Latvia	2019	20PTR058	Triticum aestivum	stem base
Latvia	2019	20PTR059	Triticum aestivum	leaf
Latvia	2019	20PTR061	Triticum aestivum	stem base
Latvia	2019	20PTR063	Triticum aestivum	stem base
Latvia	2019	20PTR064	Triticum aestivum	stem base
Latvia	2019	20PTR065	Triticum aestivum	stem base
Latvia	2019	20PTR066	Triticum aestivum	leaf
Latvia	2020	20PTR079	Dactylis glomerata	leaf
Latvia	2021	21PTR004	Triticum aestivum	leaf
Latvia	2021	21PTR008	Triticum aestivum	leaf
Latvia	2021	21PTR035	Triticum aestivum	leaf
Latvia	2021	21PTR037	Lolium perenne	leaf
Latvia	2021	21PTR040	xTriticosecale	leaf
Latvia	2021	21PTR047	Triticum aestivum	leaf
Latvia	2021	21PTR053	Triticum aestivum	leaf
Latvia	2021	21PTR069	Dactylis glomerata	leaf
Latvia	2021	21PTR075	Festuca pratensis	leaf
Latvia	2021	21PTR081	Festuca rubra	leaf
Latvia	2021	21PTR084	Triticum aestivum	leaf
Latvia	2021	21PTR086	Triticum aestivum	leaf
Latvia	2021	21PTR088	Triticum aestivum	leaf
Latvia	2021	21PTR091	Triticum aestivum	leaf
Latvia	2021	21PTR093	Triticum aestivum	leaf
Latvia	2021	21PTR094	Triticum aestivum	leaf
Latvia	2021	21PTR095	Triticum aestivum	leaf
Latvia	2021	21PTR096	Triticum aestivum	leaf
Latvia	2021	21PTR097	Triticum aestivum	leaf
Latvia	2021	21PTR098	Triticum aestivum	leaf
Latvia	2021	21PTR099	Triticum aestivum	leaf
Latvia	2021	21PTR100	Triticum aestivum	leaf
Latvia	2021	21PTR101	Triticum aestivum	leaf
Latvia	2021	21PTR104	Triticum aestivum	leaf
Latvia	2021	21PTR106	Triticum aestivum	leaf
Latvia	2021	21PTR107	Triticum aestivum	leaf
Latvia	2021	21PTR108	Triticum aestivum	leaf
Latvia	2021	21PTR109	Triticum aestivum	leaf
Latvia	2021	21PTR110	Triticum aestivum	leaf
Latvia	2021	21PTR111	Triticum aestivum	leaf
Latvia	2021	21PTR115	Triticum aestivum	leaf
Latvia	2021	21PTR117	Triticum aestivum	leaf
Latvia	2021	21PTR118	Triticum aestivum	leaf
Latvia	2021	21PTR119	Triticum aestivum	leaf
Latvia	2021	21PTR122	Triticum aestivum	leaf
Latvia	2021	21PTR125	Triticum aestivum	leaf
Latvia	2021	21PTR126	Triticum aestivum	leaf
Latvia	2021	21PTR128	Triticum aestivum	leaf
Latvia	2021	21PTR129	Triticum aestivum	leaf
Latvia	2021	21PTR130	Elymus repens	leaf
Latvia	2022	22PTR008	Triticum spelta	leaf
Latvia	2022	22PTR009	Triticum spelta	leaf
Latvia	2022	22PTR011	Triticum spelta	leaf
Latvia	2022	22PTR012	Triticum spelta	leaf
Latvia	2022	22PTR065	Triticum spelta	leaf
Latvia	2022	22PTR066	Triticum spelta	leaf
Latvia	2022	22PTR068	Triticum spelta	leaf
Latvia	2022	22PTR071	Triticum spelta	leaf
Latvia	2022	22PTR073	Triticum spelta	leaf
Latvia	2022	22PTR075	Triticum spelta	leaf
Latvia	2022	22PTR076	Triticum spelta	leaf
Latvia	2022	22PTR080	Triticum spelta	leaf
Latvia	2022	22PTR082	Triticum spelta	leaf
Latvia	2022	22PTR085	Triticum spelta	leaf
Latvia	2022	22PTR086	Triticum spelta	leaf
Latvia	2022	22PTR089	Triticum spelta	leaf
Latvia	2022	22PTR090	Triticum spelta	leaf
Latvia	2022	22PTR092	Triticum spelta	leaf
Lithuania	2022	22PTR094	Triticum aestivum	leaf
Latvia	2010	D128	Triticum aestivum	leaf
Latvia	2010	D129	Triticum aestivum	leaf
Latvia	2010	D161	Triticum aestivum	leaf
Finland	2010	D247	Triticum aestivum	leaf
Latvia	2003	PTR1	Triticum aestivum	leaf
Latvia	2003	PTR5	Triticum aestivum	leaf
Latvia	2003	PTR7	Triticum aestivum	leaf
Canada	1970's	Race1	Triticum aestivum	leaf
Canada	1970's	Race2	Triticum aestivum	leaf
USA	1998	DW16-R5	Triticum aestivum	leaf
USA	1998	DW2-R5	Triticum aestivum	leaf
Czech Republic	2011	T1175	Triticum aestivum	leaf
Czech Republic	2001	01007JS	Triticum aestivum	leaf
Czech Republic	2002	02005JS	Triticum aestivum	leaf
Czech Republic	2011	11020JP	Triticum aestivum	leaf
Czech Republic	2012	12016JP	Triticum aestivum	leaf
Czech Republic	2012	12015JP	Triticum aestivum	leaf
